# Supplementary material for: The long term microbiota and metabolic status in patients with colorectal cancer after curative colon surgery
Source: PLoS One. 2019 Jun 14;14(6):e0218436. doi: 10.1371/journal.pone.0218436 (PMC6570030; doi:10.1371/journal.pone.0218436)
Supplement: S1 Table — Number of reads are presented after different filtering steps in the RH, LAR, and control groups. (XLS) [file pone.0218436.s001.xls]

## Sheet: Number of reads
Sample ID	Input	Joined	Qualified	Non-chimeric
C1	113544	113489	113465	99775
C2	135279	135214	135185	92149
C3	120655	120608	120588	93175
C4	63680	63666	63623	47438
C5	112305	112268	112247	98042
C6	107055	107019	106991	69914
C7	105216	105175	105149	85350
C8	66401	66360	66299	49636
C9	110625	110570	110526	89002
C10	92077	92018	91939	73320
C11	63347	63316	63306	57082
C12	96578	96559	96537	69706
C13	78871	78862	78855	71872
C14	71235	71225	71221	59951
C15	82217	82204	82187	73829
C16	73954	73948	73937	65797
C17	97223	97188	96424	73091
C18	56770	56757	56283	42187
C19	56329	56305	55878	40278
C20	94744	94704	93903	60441
RH1	133536	133463	133405	92618
RH2	126557	126508	126455	115722
RH3	54286	54273	54271	41762
RH4	66523	66511	66498	56226
RH5	87518	87486	86958	60259
RH6	63218	63210	63206	53147
RH7	82301	82292	82291	67194
RH8	81496	81474	80980	58509
RH9	104935	104915	104318	91255
RH10	79662	79634	79608	51401
LAR1	62406	62396	62391	55420
LAR2	79296	79262	78549	55423
LAR3	68958	68949	68945	56302
LAR4	86224	86207	86201	53658
LAR5	92937	92907	92106	60628
LAR6	78154	78120	77457	50484
LAR7	62683	62649	62013	43092
LAR8	62555	62539	61949	40696
LAR9	61904	61886	61315	43569
LAR10	76929	76906	76454	56364
C, control; RH, right hemicolectomy; LAR, low anterior resection
