# Supplementary material for: The long term microbiota and metabolic status in patients with colorectal cancer after curative colon surgery
Source: PLoS One. 2019 Jun 14;14(6):e0218436. doi: 10.1371/journal.pone.0218436 (PMC6570030; doi:10.1371/journal.pone.0218436)
Supplement: S2 Table — Microbial diversity and richness of gut microbiota (Chao richness estimator, Fisher's alpha diversity index and the Shannon diversity index (SI)) in the RH, LAR, and control groups. (XLS) [file pone.0218436.s002.xls]

## Sheet: Diversity indices
Sample ID	Chao 1	Fisher's alpha	Shannon
C1	230	15.992	2.311
C2	197	15.516	3.00456
C3	210	15.861	3.321
C4	238	21.965	4.10342
C5	225	18.004	1.92134
C6	255	20.797	3.97597
C7	240	21.825	3.04808
C8	241	25.455	4.10564
C9	225	21.467	3.8838
C10	233	21.665	3.62588
C11	177	15.714	3.50229
C12	196	16.918	4.28498
C13	187	17.436	4.34219
C14	179	16.26	3.56301
C15	200	17.105	4.03648
C16	171	15.848	3.64136
C17	350	21.364	3.62156
C18	239	22.065	4.41726
C19	220	21.118	3.16003
C20	313	22.801	3.61928
RH1	222	17.719	2.29536
RH2	229	17.561	1.78173
RH3	139	12.754	2.23005
RH4	203	15.023	3.21493
RH5	215	22.628	2.98818
RH6	169	14.583	4.07248
RH7	135	10.891	1.67369
RH8	224	20.838	3.49184
RH9	228	17.514	2.45656
RH10	222	18.02	2.19641
LAR1	195	22.928	4.65259
LAR2	243	24.167	4.34969
LAR3	196	18.363	3.50636
LAR4	188	14.0134	3.02727
LAR5	227	24.464	4.23599
LAR6	241	23.902	4.53084
LAR7	272	25.236	4.95277
LAR8	229	21.381	4.19139
LAR9	217	20.295	4.26414
LAR10	249	23.102	4.0626
C, control; RH, right hemicolectomy; LAR, low anterior resection
